# Supplementary material for: A targetable LIFR−NF-κB−LCN2 axis controls liver tumorigenesis and vulnerability to ferroptosis
Source: Nat Commun. 2021 Dec 17;12:7333. doi: 10.1038/s41467-021-27452-9 (PMC8683481; doi:10.1038/s41467-021-27452-9)
Supplement: Supplementary file 3 — Supplementary Data 1 [file 41467_2021_27452_MOESM3_ESM.xlsx]

## Sheet: Table S1
Supplementary Data 1. Genes that are downregulated or upregulated after hepatocyte-specific knockout of Lifr
P values are false discovery rate (FDR)-adjusted
Gene	Log2Fold	P-value	C2	C3	K1	K2	K3	Fold Change
Egr1	-3.03716	0.00240519	12.1787	16.0178	1.38172	1.49193	2.27876	8.20874
Nr4a1	-2.85773	0.00240519	2.53525	5.43142	0.512763	0.563742	0.572063	7.24874
Plcd3	-2.08891	0.00240519	0.980255	1.07896	0.121211	0.2842	0.320641	4.25427
Fst	-1.9929	0.00240519	1.34903	2.67237	0.326717	0.496334	0.692418	3.98036
Gadd45g	-1.97296	0.00240519	10.8452	17.5015	2.50781	3.13362	5.18964	3.92573
Esm1	-1.89941	0.00434271	0.621759	1.21421	0.115002	0.192657	0.430547	3.73061
Myc	-1.75175	0.00240519	2.4011	3.9335	0.866877	0.971822	0.98281	3.36767
Ppp1r3g	-1.71336	0.00240519	0.629549	0.833963	0.0866834	0.0916193	0.491141	3.27924
Sertad4	-1.68744	0.00240519	0.522263	0.557091	0.0740458	0.193188	0.23544	3.22085
Lifr	-1.68541	0.00240519	131.7	151.246	32.7725	44.337	54.8483	3.21632
8430408G22Rik	-1.64687	0.00240519	38.1297	42.2939	10.6228	11.1152	16.7846	3.13153
Pknox2	-1.62936	0.0122962	0.288121	0.315658	0.049839	0.112354	0.130546	3.09376
Scd1	-1.61571	0.00240519	1721.58	865.946	374.514	443.713	448.249	3.06462
Igfbp6	-1.60676	0.0150485	0.690407	0.861553	0.102371	0.126841	0.535134	3.04567
Olig1	-1.56794	0.00240519	4.16656	4.26427	0.846559	1.55856	1.86032	2.96481
Foxq1	-1.52403	0.00240519	17.8878	21.5544	10.6352	4.6129	5.32379	2.87593
Mup8	-1.46563	0.00240519	282.407	382.537	255.944	26.5669	78.6325	2.76184
Clstn3	-1.42786	0.00240519	2.0593	3.27612	0.910339	0.962684	1.10161	2.69047				C2	3M f/f 1437M	liver, Lifr floxed
Gm12718	-1.40922	0.00240519	5.20234	7.16688	1.1232	1.49704	4.36556	2.65594				C3	3M f/f 1438M	liver, Lifr floxed
Upk3b	-1.38974	0.0291477	0.601109	0.637402	0.129142	0.156781	0.423062	2.62031				K1	3M f/f;a/a 1452M	liver, Lifr KO
1500017E21Rik	-1.38611	0.00240519	13.5487	19.7986	5.60377	6.56491	6.96906	2.61373				K2	3M f/f;a/a 1453M	liver, Lifr KO
Obp2a	-1.36619	0.00240519	4.31734	7.51953	1.71766	2.39133	2.77855	2.57789				K3	3M f/f;a/a 1454M	liver, Lifr KO
Mup9	-1.35393	0.00240519	1470.22	203.998	410.3	481.608	90.5841	2.55607
Fitm1	-1.33679	0.00240519	27.922	31.3158	10.5459	15.6844	8.94817	2.52589
Gadd45a	-1.30326	0.00240519	3.77866	3.89407	1.38651	1.51276	1.76431	2.46786
Id4	-1.30118	0.044252	0.766542	0.766851	0.196063	0.294432	0.442868	2.4643
Nrtn	-1.28434	0.00786604	1.27302	1.97281	0.528408	0.734322	0.736177	2.43571
Krt23	-1.27998	0.0210961	0.637655	0.925858	0.236416	0.309178	0.42019	2.42836
Car3	-1.27787	0.00240519	1900.1	2395.79	1090	757.464	809.996	2.42481
Mapk4	-1.27154	0.00240519	0.377736	0.523556	0.132061	0.145543	0.28239	2.41419
Hamp	-1.25144	0.00240519	1095.57	1424.84	243.526	370.315	974.13	2.38079
Efna1	-1.2435	0.00240519	26.9296	36.6875	10.9252	11.8245	17.553	2.36772
Csad	-1.24102	0.00240519	94.7532	98.9585	29.5445	34.002	59.3846	2.36366
Zbtb7c	-1.23206	0.00240519	0.406025	1.34301	0.14989	0.288217	0.678764	2.34902
Pim1	-1.21144	0.00240519	14.7049	16.6946	4.1984	7.29909	8.84178	2.31569
Bbc3	-1.20617	0.00240519	4.62107	4.76087	1.4997	1.75323	2.84651	2.30724
Srgap3	-1.18424	0.00240519	0.356972	0.455127	0.150754	0.17171	0.21359	2.27244
Phlda1	-1.15795	0.00240519	67.554	77.4072	25.5588	35.7777	36.1099	2.2314
Efna3	-1.13596	0.035231	0.896046	1.14198	0.35844	0.457561	0.575046	2.19765
Ces1e	-1.11444	0.00240519	60.9642	93.6628	29.8844	35.2659	41.9763	2.16511
Bcl6	-1.10516	0.00240519	13.2284	25.2803	12.8848	6.61462	7.35184	2.15123
B630019K06Rik	-1.10025	0.0210961	0.609731	0.739578	0.211431	0.357794	0.374823	2.14392
Heyl	-1.09871	0.00240519	0.36521	0.573921	0.175581	0.211698	0.270488	2.14163
Irs2	-1.08359	0.00240519	6.42819	6.63458	1.99619	3.03526	4.21411	2.1193
Fam198a	-1.06937	0.00240519	2.35253	3.65726	1.40164	1.41327	1.48081	2.09852
Arrdc3	-1.01884	0.00240519	56.3466	80.9902	26.925	36.789	37.9518	2.02629
Sucnr1	-0.979996	0.00240519	20.3877	32.4515	11.9469	12.9102	15.3256	1.97246
Rnf186	-0.974105	0.00240519	7.72392	8.02748	3.09028	4.18969	4.74753	1.96442
Hic1	-0.958731	0.00240519	1.82127	2.245	0.858898	0.989904	1.2894	1.9436
Adcyap1r1	-0.951304	0.0175481	0.315019	0.462911	0.108807	0.204454	0.290217	1.93362
Ier5l	-0.943116	0.0272484	0.734301	1.43188	0.460373	0.471616	0.757981	1.92268
Cyp2u1	-0.941694	0.00240519	25.8525	28.6358	10.4943	14.5767	17.4807	1.92078
Mapk15	-0.940956	0.00240519	5.66718	7.43492	2.73293	3.65387	3.85028	1.9198
Atoh8	-0.939504	0.00240519	11.9618	7.98649	4.02603	4.57309	7.00283	1.91787
Slc17a8	-0.936289	0.00240519	1.43166	1.98654	0.78877	0.847891	1.04273	1.9136
Frat2	-0.933348	0.00240519	1.32867	1.68499	0.577794	0.797493	0.99183	1.9097
Raet1a	-0.93058	0.00240519	17.2344	24.5456	11.9056	13.6582	7.31586	1.90604
Bmyc	-0.925838	0.00240519	10.8377	6.84933	4.08211	4.93292	4.94995	1.89979
Cdk5rap1	-0.912838	0.00240519	4.93838	8.52328	2.77596	3.83725	4.11182	1.88275
Frat1	-0.91283	0.00240519	2.09793	2.76451	1.06292	1.31414	1.49689	1.88274
Zfp503	-0.844147	0.00240519	1.13382	1.46112	0.656266	0.687957	0.824001	1.7952
Junb	-0.830618	0.00240519	26.6701	30.5774	13.9225	16.6962	17.6657	1.77845
Col27a1	-0.827971	0.00240519	5.66183	6.44644	2.46281	3.86704	3.90142	1.77519
Hamp2	-0.825628	0.00240519	36.6325	37.5598	13.1111	18.0431	31.6389	1.77231
Tubb2a	-0.819755	0.00240519	11.3371	11.3467	5.51701	5.79885	7.96102	1.76511
Ngfr	-0.814135	0.00786604	1.29197	1.56433	0.69946	0.811995	0.925322	1.75824
Disp2	-0.809892	0.00786604	0.598497	0.836116	0.347207	0.374808	0.505493	1.75308
Zscan2	-0.80265	0.0221755	1.23077	1.49904	0.742254	0.793021	0.812211	1.7443
Cyp2c55	-0.801132	0.00240519	10.8573	7.53791	3.32225	4.1414	8.37182	1.74247
Id3	-0.798442	0.00240519	41.2165	85.9588	28.9352	36.6503	44.0975	1.73922
Serpina12	-0.78979	0.00240519	16.9618	20.8812	10.2904	16.6833	5.86048	1.72882
Tusc1	-0.788571	0.0150485	2.49354	4.19802	1.37449	2.21154	2.22476	1.72736
Spon2	-0.781304	0.00240519	2.73351	3.08767	1.33885	1.80171	1.93994	1.71868
Aatk	-0.779879	0.00240519	1.19804	1.31258	0.570152	0.787609	0.835569	1.71699
Slc13a2	-0.778866	0.0188548	1.84557	2.54853	1.10215	1.16799	1.57135	1.71578
Gabbr2	-0.77022	0.00240519	6.04946	6.90124	2.62016	4.01573	4.75415	1.70553
Gm14378	-0.769228	0.0122962	4.03197	4.23136	2.10995	2.2582	2.90439	1.70436
Slc22a28	-0.767594	0.00240519	6.9149	9.8192	2.71375	5.24402	6.78656	1.70243
Acaa1b	-0.764707	0.00240519	487.274	520.146	278.079	299.468	311.863	1.69902
3010026O09Rik	-0.763719	0.00613088	6.42493	7.06119	3.68345	3.94463	4.28642	1.69786
Zfp395	-0.757748	0.00240519	13.4228	16.9668	11.6119	7.56574	7.78184	1.69085
Chst2	-0.747035	0.00240519	1.41623	1.54599	0.623627	0.844603	1.17922	1.67834
Zfp771	-0.73843	0.00240519	14.4887	34.1642	12.4523	14.9861	16.3048	1.66836
Erdr1	-0.735939	0.00240519	23.2221	53.6157	18.9901	19.7309	30.4822	1.66548
Me1	-0.733041	0.00240519	53.2538	73.168	36.5263	37.3829	40.1804	1.66214
Cspg5	-0.731323	0.0291477	0.868551	0.931126	0.393773	0.555282	0.677002	1.66016
Mypop	-0.712672	0.035231	1.5087	1.77745	0.796137	1.04784	1.16377	1.63884
Ubc	-0.709624	0.00240519	66.4247	67.6821	38.242	41.8823	42.8812	1.63538
Socs3	-0.709511	0.00240519	5.85896	7.73729	3.39413	3.88642	5.19117	1.63525
Gas1	-0.707202	0.00240519	8.62335	9.2919	3.33006	4.30377	8.82599	1.63263
Smad6	-0.701717	0.00240519	3.86033	5.11508	1.97858	3.09041	3.20867	1.62644
Hist1h1c	-0.701037	0.00240519	21.9239	33.4262	12.8779	17.5743	20.6191	1.62567
Id1	-0.694746	0.00786604	11.9123	4.86858	3.7062	3.78262	8.06245	1.6186
Habp4	-0.687479	0.00240519	38.2382	43.4611	18.032	28.9926	29.0707	1.61047
Dpy19l3	-0.685528	0.00240519	4.99919	5.59596	2.6385	2.73913	4.50412	1.60829
Gm2083	-0.68517	0.00240519	1071.31	1097.38	546.476	628.621	848.075	1.60789
Gm13139	-0.684601	0.0418494	1.52267	2.79184	1.00907	1.11043	1.9071	1.60726
Spsb4	-0.681531	0.0425569	1.78815	2.13038	0.735686	1.18189	1.74725	1.60384
Odf3b	-0.67358	0.0221755	4.19899	5.01132	2.77065	2.91893	2.97201	1.59503
Aqp8	-0.673125	0.00240519	42.3846	55.1945	25.439	30.9167	35.4389	1.59452
Ltbp4	-0.66959	0.00240519	14.2999	17.1805	11.0177	12.2917	6.37747	1.59062
Hyi	-0.668352	0.0322345	51.5828	51.7091	27.5645	31.8644	38.062	1.58926
Tsc22d1	-0.66507	0.00240519	60.5911	68.9542	24.8136	46.7801	50.9545	1.58565
Ces1d	-0.664178	0.00240519	252.2	357.083	142.917	160.884	272.929	1.58467
Trp53i11	-0.659885	0.00240519	3.64352	4.48996	2.06845	2.80847	2.84494	1.57996
Rhbdl1	-0.659618	0.0201726	2.93194	4.23184	2.04279	2.3529	2.40681	1.57966
Zfp707	-0.65419	0.00240519	14.0649	16.1904	10.6433	8.70196	9.49255	1.57373
Klf11	-0.654078	0.00240519	5.13717	6.25536	2.82407	3.25828	4.77727	1.57361
Mup21	-0.653179	0.00240519	588.902	792.466	385.81	457	474.762	1.57263
Ccdc85c	-0.651092	0.00240519	12.8847	6.73995	5.16586	6.70546	6.87414	1.57036
Hlx	-0.641174	0.0221755	2.74959	3.54645	1.38585	2.15736	2.51223	1.5596
Zfpm1	-0.640836	0.00240519	25.2379	37.3069	16.8634	20.7945	22.511	1.55923
Gna14	-0.633905	0.0150485	2.05061	2.58164	1.11735	1.25109	2.1093	1.55176
Rtn4rl1	-0.633862	0.00434271	3.76025	3.89648	1.77637	2.37354	3.25165	1.55171
1810008I18Rik	-0.633765	0.00240519	72.1399	94.5846	38.5631	58.7737	63.8421	1.55161
Shf	-0.633	0.00240519	7.86628	8.22013	4.26395	5.13382	6.16183	1.55079
Rgs16	-0.631069	0.0150485	12.6616	14.1571	18.7666	2.86961	4.33889	1.54871
Acot1	-0.620814	0.0137818	7.54642	8.57367	3.74479	4.10266	7.87699	1.53774
Elovl5	-0.615857	0.00240519	122.781	85.1728	66.8257	67.6325	69.0894	1.53247
Scand1	-0.6113	0.00434271	31.4164	52.7495	25.4643	27.2217	29.9572	1.52764
Bmp6	-0.60103	0.0482766	2.03869	2.58531	0.753776	1.75741	2.06161	1.5168
Lrrc32	-0.598696	0.00613088	3.66592	3.99277	2.32002	2.62116	2.64496	1.51435
Tlr12	-0.598364	0.00434271	4.04563	4.37436	1.9772	2.83393	3.53101	1.514
Ppp1r35	-0.595692	0.00786604	10.5742	17.695	10.3471	8.64242	9.07025	1.5112
Mgst3	-0.592266	0.0403058	12.875	12.8988	10.2806	7.19556	8.16751	1.50761
Nfkbil1	-0.591516	0.0242163	4.79461	5.26296	2.4717	3.29978	4.24051	1.50683
Ethe1	-0.590187	0.00240519	44.2468	48.4173	25.8547	31.6218	34.8528	1.50544
Inmt	-0.58918	0.00434271	487.611	612.618	227.232	382.17	487.615	1.50439
Sdr9c7	-0.588512	0.00240519	28.7912	28.963	17.9757	19.5131	20.1235	1.5037
Tnxb	-0.587534	0.009475	1.57243	1.63751	0.733423	0.976414	1.49438	1.50268
Sox12	-0.587329	0.0302165	1.98032	2.04636	0.671581	1.1187	2.2298	1.50246
Lgr5	-0.584265	0.0232688	2.07599	2.73577	1.44399	1.55231	1.81779	1.49927
Cldn5	-0.581295	0.0221755	6.54001	8.19162	4.06775	5.0464	5.65497	1.49619
Fras1	-0.577194	0.0449146	0.423106	0.457185	0.255227	0.287246	0.34257	1.49194
Adamts7	-0.575503	0.0232688	2.12834	2.56747	1.11651	1.59051	2.01968	1.4902
BC021614	-0.5741	0.0393921	14.3164	14.8981	10.5032	9.42808	9.50408	1.48875
Tnfaip2	-0.573908	0.00240519	10.0171	9.97426	4.85882	7.57235	7.71398	1.48855
Gclc	-0.573461	0.00240519	107.58	129.561	71.2624	72.1543	95.623	1.48809
Cela1	-0.570241	0.009475	17.8913	20.3924	13.7132	15.382	9.58115	1.48477
Dlc1	-0.568649	0.00240519	14.4785	16.3421	11.1715	11.4363	8.56329	1.48313
1190005I06Rik	-0.567436	0.044252	11.9288	9.4277	6.01063	6.14652	9.46037	1.48189
Scarf2	-0.566785	0.0313328	1.81	3.0334	1.18209	1.85236	1.87036	1.48122
Slc30a10	-0.566536	0.00240519	7.92814	9.87169	5.20745	6.40152	6.41966	1.48096
Gstp2	-0.562939	0.0322345	14.065	15.417	13.9386	7.97569	8.02113	1.47728
Pura	-0.559415	0.0122962	14.3186	8.27317	6.90418	8.02013	8.07112	1.47367
Pnrc1	-0.552979	0.00434271	30.1928	32.8858	20.0224	21.8604	22.6098	1.46711
H2-Q5	-0.552365	0.00240519	25.3982	33.8315	18.2454	18.6237	23.7141	1.46649
Lrfn3	-0.548345	0.0474949	2.02007	3.16229	1.40359	1.92144	1.99055	1.46241
Fgfrl1	-0.544687	0.00786604	15.9342	16.0712	10.7834	13.5708	8.55729	1.4587
5830473C10Rik	-0.544192	0.00613088	24.082	25.8726	13.2911	15.969	22.1264	1.4582
Igfbp3	-0.543078	0.0122962	10.6187	11.788	10.8704	6.00749	6.18884	1.45708
Rpl22l1	-0.539919	0.0221755	50.6835	67.3212	39.0739	39.6694	43.0039	1.45389
Phldb3	-0.537585	0.0393921	3.37196	4.32879	2.45737	2.65974	2.84073	1.45154
Ces2e	-0.537119	0.00240519	72.2845	92.2955	47.7392	59.7794	62.6108	1.45107
Kcp	-0.536392	0.0175481	3.03162	3.14073	1.73252	2.2889	2.36227	1.45034
Stard13	-0.528565	0.009475	5.89891	6.80815	3.86502	4.21779	5.13082	1.44249
Tstd1	-0.520169	0.0474949	18.2135	23.2845	13.5123	13.9443	15.9476	1.43412
Nr2f6	-0.519665	0.009475	59.833	95.9175	47.5277	57.2879	58.1463	1.43362
Fasn	-0.519006	0.0232688	59.7006	71.468	34.6503	49.1206	53.5335	1.43297
Nr1d1	-0.518743	0.00240519	67.1869	84.004	44.292	52.6209	61.3794	1.43271
Bdh2	-0.518112	0.0322345	13.4772	15.7408	11.8297	9.04523	9.72888	1.43208
Soat2	-0.516713	0.00434271	16.7347	19.8637	12.9197	15.5068	9.94488	1.43069
Fbf1	-0.51662	0.0313328	2.74516	2.82847	1.33608	1.51846	2.98948	1.4306
Ces1f	-0.512481	0.0175481	227.588	303.079	160.054	178.867	219.089	1.4265
Gpihbp1	-0.510026	0.0210961	22.5098	23.2946	11.2742	18.3426	18.6297	1.42408
Pgp	-0.509368	0.0201726	17.3361	29.4083	14.8239	16.6968	17.7383	1.42343
Ier2	-0.507711	0.0163277	20.6946	26.0708	13.9947	16.9433	18.3997	1.42179
Smad7	-0.503644	0.0150485	3.97218	7.51353	2.94169	3.59154	5.61846	1.41779
Pllp	-0.499638	0.0291477	10.7118	9.69153	6.86276	7.24129	7.5424	1.41386
Hist1h2bc	-0.497984	0.0137818	102.541	140.775	78.7938	87.093	92.5487	1.41224
Srebf1	-0.496715	0.034179	100.154	77.4867	41.5147	68.5257	78.8054	1.411
Jun	-0.494196	0.0322345	6.15946	6.79314	3.88878	4.41302	5.49188	1.40854
Serpina7	-0.492635	0.0425569	16.3907	8.15022	11.6661	4.79125	9.70544	1.40701
Plin2	-0.490905	0.0282416	201.473	215.541	133.12	139.506	172.482	1.40533
Galr3	-0.486129	0.0122962	41.3953	43.7574	28.2811	30.9561	31.9535	1.40068
Fzd8	-0.48291	0.0403058	6.44611	6.99942	3.9329	4.2508	6.24738	1.39756
Smad3	-0.481459	0.0210961	4.43526	5.59568	3.19748	3.48892	4.09063	1.39615
Fzd7	-0.476895	0.0201726	8.89552	8.93746	5.84312	6.17337	7.2036	1.39175
Cldn3	-0.476603	0.009475	71.7622	98.8862	56.7123	58.8955	68.3515	1.39146
Zfp36l2	-0.473637	0.0210961	26.7738	27.025	13.6346	20.9453	23.5346	1.38861
Paqr9	-0.471745	0.0282416	107.55	76.7304	49.4563	63.7892	86.0786	1.38679
Plxna2	-0.470605	0.0242163	3.19337	4.72711	2.35723	2.96154	3.2551	1.38569
Atg101	-0.469414	0.0332497	22.4333	23.866	14.9908	17.3797	17.7896	1.38455
Col4a2	-0.468902	0.0137818	6.63433	7.35011	4.10623	5.27846	5.77125	1.38406
Dapk3	-0.467417	0.0322345	11.3821	21.1286	10.3601	12.045	12.8654	1.38263
Ppp2r5a	-0.464511	0.0221755	90.0937	93.3785	60.7009	67.9139	70.8333	1.37985
Acbd6	-0.463343	0.036343	25.2527	35.9337	17.9922	23.8029	24.773	1.37873
Col5a3	-0.459409	0.0150485	8.62833	9.96201	5.33599	6.9165	8.0282	1.37498
Rps6ka1	-0.456258	0.0435743	6.32791	6.83953	4.43642	4.80529	5.15442	1.37198
Nr0b2	-0.455491	0.0262868	40.3173	42.6285	24.6255	29.4503	36.6581	1.37125
Hnrnpa0	-0.455233	0.0188548	34.9926	47.8655	26.3178	31.6843	32.652	1.371
Etnppl	-0.451972	0.0302165	44.2112	74.8965	35.0494	35.3292	60.2306	1.36791
Rnaseh2c	-0.448311	0.0372972	51.4348	70.9075	40.9136	46.5675	47.0161	1.36444
Aspg	-0.444024	0.0291477	99.159	99.8915	62.8062	75.8904	80.7807	1.36039
Dapk1	-0.442465	0.0425569	14.1362	15.6274	11.5813	14.1607	7.11144	1.35892
Cited2	-0.437796	0.044252	17.8834	18.7578	12.9102	13.236	14.43	1.35453
Macrod1	-0.435906	0.044252	36.9491	45.7528	24.4069	31.5414	35.7552	1.35276
Tinagl1	-0.434395	0.0498066	12.8251	14.897	10.6557	12.1674	7.94864	1.35134
Zfp36l1	-0.432239	0.0418494	41.0394	57.6807	30.0895	38.2031	41.4512	1.34933
Id2	-0.430529	0.0498066	103.733	126.421	73.2808	87.2142	95.6624	1.34773
Ces1g	-0.430245	0.0490471	104.058	65.8178	55.8227	62.869	70.4145	1.34746
Lrrc16a	-0.429367	0.0449146	8.54858	9.59528	5.45303	5.87729	8.87979	1.34664
Rassf3	-0.42876	0.0411255	47.7032	51.6125	36.5806	36.5862	37.5057	1.34608
Btbd2	-0.427481	0.0490471	10.378	11.1929	6.68913	8.49408	8.87561	1.34488
Llgl2	-0.424817	0.0490471	10.8422	9.31891	6.08952	8.0052	8.43331	1.3424
Sort1	-0.422883	0.0458132	11.4339	9.5382	7.08506	7.95035	8.43022	1.3406
Paqr7	-0.418645	0.0490471	14.7202	17.2533	10.5849	11.5713	13.7241	1.33667
Bcar3	-0.418296	0.0449146	14.6433	15.862	10.4859	10.945	12.81	1.33635
Clec4f	0.423669	0.0474949	41.5869	41.7703	52.6141	53.365	61.7358	1.34133
Olfr856-ps1	0.423925	0.044252	49.4738	65.0687	61.2843	77.1837	92.0325	1.34157
Chd1	0.427721	0.0467019	5.5324	5.88448	6.68659	7.41819	8.93058	1.34511
Tmem167	0.428229	0.0425569	3.65429	4.61597	5.01869	5.12217	6.55159	1.34558
Hspb8	0.432302	0.0435743	64.9132	67.0981	84.4142	88.3193	94.4673	1.34938
Hopx	0.438101	0.0474949	56.6342	63.54	77.1166	81.791	85.3139	1.35482
Parp14	0.438708	0.0232688	7.19349	8.00493	10.0686	11.6432	9.18786	1.35539
Ifih1	0.439477	0.0418494	8.13287	9.94629	11.0698	11.8905	13.8158	1.35611
Cobl	0.43988	0.0372972	7.25272	7.38711	10.0528	10.4209	9.31448	1.35649
Fbxo31	0.441539	0.044252	11.5756	13.1122	12.855	13.1407	24.2952	1.35805
Ccng1	0.442557	0.0383878	10.9201	12.0566	13.2784	13.5582	20.0016	1.35901
BC089597	0.444123	0.0313328	52.6015	53.1596	102.191	52.1542	61.4846	1.36049
Fam3c	0.444299	0.0458132	11.8749	12.2298	12.4466	16.5759	20.1746	1.36065
Fcna	0.444344	0.034179	29.7038	31.1644	36.822	40.8682	46.5445	1.3607
Diap2	0.444349	0.0425569	3.73416	4.42821	4.92783	5.62356	6.1084	1.3607
C730036E19Rik	0.44624	0.0458132	10.6658	11.5993	13.8011	15.2186	16.4841	1.36248
Ccl9	0.446281	0.036343	17.4726	26.3162	28.9867	29.0305	31.4776	1.36252
Agtr1a	0.449772	0.0262868	30.0439	34.1054	38.7253	40.1243	52.5754	1.36582
Ginm1	0.45759	0.0403058	26.7739	28.8206	33.438	36.1612	44.9182	1.37325
Wipf3	0.458267	0.0498066	2.75277	3.683	3.63411	3.9711	5.65785	1.37389
Trim24	0.46414	0.0322345	3.22447	3.65481	4.24635	4.7295	5.25905	1.37949
Polr1a	0.46415	0.0332497	3.73994	3.81611	5.1129	5.18498	5.33754	1.3795
Gm17821	0.466267	0.0210961	2.60498	3.24316	3.4578	3.76746	4.89381	1.38153
Gck	0.46653	0.0242163	16.787	17.1782	17.3204	23.7537	29.3245	1.38178
Cyp2c67	0.467028	0.0262868	100.684	91.9827	120.36	131.74	147.374	1.38226
Dmxl2	0.468048	0.0210961	5.00666	5.88777	6.96643	7.76743	7.87049	1.38324
Hsp90aa1	0.468374	0.0175481	55.3444	57.8468	68.704	81.046	85.1583	1.38355
Ank3	0.470439	0.0232688	3.42019	5.26668	4.77908	5.31537	7.95945	1.38553
Sdf2l1	0.47123	0.0210961	24.0072	31.5761	33.2419	35.9457	46.3944	1.38629
Stat1	0.472736	0.0188548	13.0103	14.1533	14.497	18.6047	23.4422	1.38774
Mbl2	0.473385	0.0163277	183.195	187.288	231.386	268.297	271.863	1.38836
Arhgap5	0.475762	0.0122962	11.9735	16.4511	15.4642	21.8883	21.9406	1.39065
Gfra1	0.476111	0.0291477	38.6121	39.2221	46.8031	48.7488	66.8478	1.39099
Dcun1d3	0.476565	0.0372972	2.28356	2.77067	3.27582	3.44277	3.83031	1.39143
Lipg	0.476826	0.0242163	6.4315	7.01949	11.1518	8.03146	8.89587	1.39168
Iigp1	0.477137	0.0254093	107.334	123.768	134.172	141.377	206.985	1.39198
Baz1a	0.478841	0.0403058	2.33052	2.73524	3.04522	3.40625	4.13817	1.39362
Lpgat1	0.480376	0.0282416	34.355	40.2327	46.9972	53.021	56.0687	1.39511
Slc41a2	0.481147	0.0163277	12.755	13.3433	16.7099	17.8157	20.1187	1.39585
Cyp7b1	0.481688	0.0411255	283.027	315.883	313.205	452.354	488.898	1.39638
Sqle	0.483662	0.0163277	31.9298	32.9337	43.9923	44.1045	47.9502	1.39829
Gtpbp4	0.483717	0.0262868	13.906	14.5097	16.3754	18.4265	24.8005	1.39834
Wdr37	0.485185	0.0498066	3.59924	4.00814	4.48148	5.60313	5.8882	1.39977
As3mt	0.486595	0.0262868	14.1109	16.8865	19.1223	21.2128	24.812	1.40113
Socs2	0.486968	0.0411255	11.3467	5.03357	14.8932	9.69981	9.84237	1.4015
Acsl4	0.488419	0.0109391	14.8147	17.0698	21.5617	21.5939	23.941	1.40291
Bche	0.488986	0.0188548	15.8015	22.9913	21.0424	27.2419	33.3816	1.40346
Fam126b	0.490554	0.00613088	5.9693	7.2586	10.8451	7.86968	9.16274	1.40498
Dnajc3	0.490818	0.0175481	55.734	61.4508	75.2259	78.3667	93.4169	1.40524
Antxr2	0.497171	0.009475	11.2167	11.7753	14.6813	16.4516	17.5449	1.41144
Fam35a	0.499871	0.0272484	7.44609	8.11891	10.1716	10.8552	11.9885	1.41409
Gbp7	0.500454	0.0221755	3.41948	3.74741	4.371	4.8946	5.94246	1.41466
Emr1	0.501388	0.0109391	7.72139	8.87511	15.668	9.66191	9.91049	1.41557
Ifi47,Olfr56	0.502099	0.0291477	15.1947	15.6392	13.8536	22.494	29.1562	1.41627
Rif1	0.503279	0.0332497	1.51418	2.06954	2.31089	2.35276	2.95587	1.41743
Vsig4	0.504877	0.0109391	21.6995	22.819	29.4924	30.5736	34.6917	1.419
Serpina3f	0.505025	0.034179	5.24249	6.29745	10.1936	4.44015	9.9316	1.41915
Hivep1	0.508049	0.0150485	2.75776	2.90057	3.5303	3.54384	4.99615	1.42213
Per2	0.50944	0.0122962	4.81742	5.34379	6.05679	7.39182	8.24808	1.4235
Dst	0.512284	0.00434271	5.59384	5.69937	7.52072	7.87223	8.76842	1.42631
Rcan1	0.514152	0.0109391	8.68835	8.83535	10.8581	11.5631	15.1187	1.42815
Usp31	0.515184	0.0383878	1.04807	1.26695	1.52878	1.69892	1.73516	1.42918
Gm14403	0.516485	0.0109391	6.78497	7.13635	13.0112	7.48808	9.37164	1.43047
Pprc1	0.516517	0.009475	3.71642	4.30679	4.97592	5.7074	6.53245	1.4305
Enho	0.5171	0.0175481	18.5373	9.8314	18.5419	18.6424	23.7124	1.43108
Zbed4	0.51858	0.0449146	1.50558	1.61986	2.12519	2.15232	2.43848	1.43254
Syt1	0.52191	0.0122962	4.28294	4.33998	5.98019	5.9818	6.6099	1.43585
1700001L05Rik	0.522652	0.0232688	2.20955	2.31882	3.10715	3.20182	3.44917	1.43659
Cd5l	0.523939	0.009475	54.1503	58.0738	71.8062	74.548	95.6924	1.43788
Idi1	0.524961	0.00434271	91.4733	97.3148	123.071	141.636	142.762	1.43889
Hpgd	0.527229	0.00613088	46.8483	61.3085	71.2146	72.9989	89.5932	1.44116
Pptc7	0.529324	0.0109391	7.73246	7.92159	10.831	13.2692	9.78891	1.44325
Tbc1d30	0.531868	0.00613088	3.42758	4.12859	4.9646	5.24002	6.18245	1.4458
Serpinb9	0.532192	0.0242163	3.3348	4.66022	5.09277	5.11825	7.13168	1.44612
Serpina10	0.532847	0.00240519	90.7354	93.4561	128.684	131.608	139.435	1.44678
Slc16a12	0.533026	0.00613088	15.6301	22.0057	23.6236	27.1657	30.8971	1.44696
Adam23	0.534324	0.0372972	3.15968	3.5711	4.04767	5.00718	5.56706	1.44826
Capn8	0.53477	0.0291477	3.17926	4.03065	3.36039	5.84637	6.46086	1.44871
Cd44	0.536411	0.0150485	3.09345	3.27642	4.24782	4.80221	4.80789	1.45036
Irgm2	0.538054	0.00240519	16.3719	17.5927	17.8702	27.0195	29.0859	1.45201
Apol9a	0.538326	0.00613088	22.5449	23.8104	27.6428	35.8446	37.4942	1.45229
Plscr1	0.540821	0.0109391	5.5442	7.59021	10.3014	8.75852	9.60194	1.4548
Lrg1	0.540958	0.0122962	292.155	444.262	424.362	519.207	663.592	1.45494
Rapgef4	0.542896	0.00240519	52.0426	64.9322	101.665	74.9012	79.064	1.45689
Foxa3	0.543205	0.00240519	20.4353	22.7575	29.9978	30.2294	34.1841	1.45721
Gm14420	0.545427	0.00613088	14.2547	17.8381	21.086	24.4307	24.7403	1.45945
Serpina3m	0.546792	0.00434271	69.9258	86.4749	101.82	162.788	78.1048	1.46083
Glrx	0.547802	0.00434271	24.0738	26.9592	36.455	37.0651	38.3843	1.46186
Herc6	0.550191	0.0122962	2.83643	3.34794	3.84975	3.9415	5.79221	1.46428
Tmtc2	0.551361	0.0254093	1.78985	2.04655	2.36366	2.60524	3.4643	1.46547
Siglec1	0.552627	0.00613088	3.34531	4.50658	4.52295	6.1926	6.55962	1.46675
Phf8	0.555688	0.009475	2.86839	3.12473	3.07966	4.52284	5.61115	1.46987
Timd4	0.557437	0.0272484	3.85903	5.2797	5.01295	7.02183	8.13877	1.47165
Hsp90b1	0.559603	0.0262868	273.173	309.593	382.453	394.597	511.326	1.47386
Cyp2c54	0.562456	0.00786604	126.164	95.9795	124.899	170.948	196.238	1.47678
Nampt	0.56291	0.00434271	13.2825	16.0595	20.1712	20.4834	24.3633	1.47725
Amd1	0.563491	0.00240519	19.7521	25.8816	28.1468	34.5359	38.4763	1.47784
Nmrk1	0.564142	0.00613088	12.0831	13.2684	16.2553	19.6675	20.3008	1.47851
Folr2	0.56679	0.0163277	10.4711	11.3525	13.2814	15.1187	20.0884	1.48122
Cfh	0.567975	0.0254093	237.899	307.324	343.418	425.975	442.999	1.48244
Fmo5	0.568254	0.0201726	119.662	164.719	195.353	210.448	226.689	1.48273
Slc35g1	0.56886	0.00240519	10.3915	11.8205	14.1816	14.4499	20.7908	1.48335
Rbp1	0.573469	0.0150485	2.82189	3.75305	4.06363	4.63369	5.97891	1.4881
Cyp2a5	0.574871	0.0282416	624.387	735.712	1155.59	927.607	955.694	1.48954
Il10ra	0.575235	0.0449146	1.22467	1.30448	1.59599	1.76816	2.28818	1.48992
AW112010	0.575432	0.00240519	65.7439	73.7939	109.586	126.845	75.4619	1.49012
Plxnc1	0.575813	0.00240519	4.37491	4.82513	5.43402	7.46584	7.66936	1.49052
Ogfrl1	0.576101	0.00434271	3.49996	4.82368	5.10601	6.63785	6.86965	1.49081
Tmem223	0.576829	0.0109391	19.6618	20.1944	22.4991	32.8198	33.8534	1.49157
Saa4	0.577153	0.00240519	113.82	145.71	169.052	197.934	213.803	1.4919
Lonrf1	0.580604	0.00786604	2.55664	2.69652	3.34078	3.36386	5.07929	1.49548
Cdip1	0.582783	0.0221755	17.4416	20.4493	23.0646	23.6072	38.4541	1.49774
Urad	0.583492	0.00434271	30.8756	40.8334	46.415	53.6925	61.0736	1.49847
F9	0.585766	0.00240519	67.8988	85.6459	101.834	114.699	129.135	1.50084
Zfp322a	0.587116	0.0188548	2.16388	2.92987	3.04547	3.63912	4.79348	1.50224
Por	0.589252	0.00240519	107.491	119.9	107.662	172.936	232.557	1.50447
Errfi1	0.589355	0.0262868	315.694	408.53	496.925	513.149	624.399	1.50457
Usp18	0.589558	0.0163277	4.85469	5.69733	6.63757	8.37672	8.8035	1.50479
Elf4	0.589892	0.0467019	0.679737	0.794935	0.949238	1.09785	1.28229	1.50513
Itga4	0.590473	0.0482766	0.605603	0.679803	0.845418	0.861215	1.1966	1.50574
Creld2	0.590993	0.00240519	14.7064	18.9402	20.1455	23.1723	32.7041	1.50628
Gda	0.591283	0.00240519	5.38926	7.39756	10.5324	9.04051	9.32377	1.50659
Fyb	0.59323	0.00240519	2.40333	2.44707	3.21567	3.25622	4.50422	1.50862
Entpd1	0.598763	0.0262868	1.58488	1.81415	2.41961	2.61631	2.68542	1.51442
Tifa	0.59939	0.00613088	11.0236	8.81159	13.3895	15.3132	16.3749	1.51508
Ednrb	0.601705	0.00434271	3.4869	3.49434	4.95675	5.03864	5.89575	1.51751
Clec12a	0.60275	0.0425569	2.12542	2.28499	2.91544	3.51419	3.61689	1.51861
Oat	0.6045	0.00786604	280.855	291.516	365.629	427.233	512.531	1.52045
Gbp2	0.604989	0.0393921	1.90457	2.10556	2.44262	2.63805	4.06824	1.52097
1810011O10Rik	0.606433	0.00434271	6.3759	6.59185	12.5346	8.18377	8.89654	1.52249
4921524J17Rik	0.608307	0.0175481	4.72469	5.95421	7.40498	8.32707	8.68744	1.52447
Nedd9	0.608506	0.0282416	1.12064	1.18658	1.68743	1.74054	1.8487	1.52468
Gdf10	0.609174	0.0210961	1.65592	2.24417	2.54028	3.00869	3.37475	1.52539
Cd207	0.609179	0.0332497	3.06867	3.31411	4.26731	4.31618	6.02084	1.52539
St3gal5	0.609904	0.00240519	41.1443	42.6316	100.409	40.7328	50.6412	1.52616
Lacc1	0.609945	0.0137818	3.1658	3.53378	4.48778	5.11851	5.73108	1.5262
Nfkbiz	0.610465	0.0109391	2.31087	3.02436	3.95278	4.00947	4.2561	1.52675
Mup1	0.611924	0.0242163	924.734	993.675	1303.04	2397.17	697.629	1.5283
Igtp	0.612355	0.00240519	10.2828	11.6829	11.8465	16.8765	21.6473	1.52875
C9	0.612556	0.00786604	402.589	415.222	543.71	643.821	688.076	1.52897
Lyz2	0.612609	0.00240519	44.5513	49.0457	56.4278	61.966	96.2738	1.52902
Mmd2	0.613042	0.0201726	2.55639	3.24664	4.05292	4.55273	4.70779	1.52948
Upp2	0.61338	0.00434271	189.538	305.83	327.573	328.741	480.436	1.52984
Cybb	0.615057	0.00240519	4.97675	5.82039	6.85784	8.32474	9.62306	1.53162
Ang	0.615949	0.0188548	724.055	729.15	1052.06	1119.62	1169.02	1.53257
Gm6484	0.616009	0.0109391	42.351	56.5195	71.5516	75.5948	80.1514	1.53263
Ctcflos	0.617561	0.0122962	2.65202	3.05349	2.99923	4.40559	5.72594	1.53428
Gbp4	0.620538	0.0175481	1.50113	1.55727	1.32941	2.42218	3.30159	1.53745
Pfkfb2	0.62125	0.00613088	6.50137	7.16676	10.5742	12.0564	8.90603	1.53821
Ptprc	0.622942	0.00240519	2.39605	2.57762	3.00087	4.21951	4.2689	1.54001
Pros1	0.624022	0.00240519	22.2294	27.2801	36.5293	37.6025	40.3216	1.54117
Zfp612	0.624365	0.0150485	1.59658	1.9688	2.31175	2.7621	3.17038	1.54153
Meg3	0.624945	0.0482766	3.66798	3.76615	4.56396	5.27929	7.35358	1.54215
Ttpa	0.62781	0.00240519	108.104	136.046	154.379	197.711	213.806	1.54522
Ppp1r3b	0.628728	0.00240519	21.7849	25.4942	32.8614	36.5779	40.2151	1.5462
Itgal	0.629226	0.00240519	3.46095	3.88326	5.14858	5.30641	6.58433	1.54673
Cyp2c70	0.632602	0.00434271	310.456	340.817	311.651	576.911	625.999	1.55036
Fam134b	0.633912	0.00240519	19.2323	25.9899	27.8177	30.0312	47.4126	1.55177
Zfp958	0.638364	0.0467019	1.83265	2.35505	2.31256	3.1849	4.28017	1.55656
Cp	0.64349	0.009475	265.169	332.819	429.835	462.574	508.769	1.5621
Pirb	0.645454	0.0137818	1.58325	1.80317	2.21573	2.3385	3.39148	1.56423
3110052M02Rik	0.646763	0.0418494	0.971833	1.02362	1.32646	1.46562	1.8942	1.56565
Ly6a	0.650542	0.0109391	8.14225	8.94252	14.6203	17.8005	7.80761	1.56976
Plac8	0.652426	0.0272484	6.58398	6.61961	11.4843	11.5554	8.0906	1.57181
Rian	0.653137	0.0302165	1.17651	1.27181	1.58017	1.7321	2.46301	1.57258
Jam2	0.65732	0.00240519	2.96402	3.52596	4.49609	4.83015	6.02727	1.57715
Trim30d	0.658742	0.0137818	1.64562	1.95809	2.60653	2.79946	3.12781	1.57871
Kit	0.659347	0.00240519	2.04212	2.21925	2.78059	3.48111	3.83367	1.57937
Dusp1	0.661277	0.00240519	14.8256	8.91524	13.5004	32.9103	9.9078	1.58148
Isyna1	0.662784	0.00240519	3.98846	5.70331	6.97795	7.48098	8.55612	1.58313
Cyp3a13	0.662844	0.00240519	40.0536	56.821	68.2696	71.8156	89.9725	1.5832
Slc13a3	0.663761	0.00240519	6.00061	6.26493	13.3741	6.44214	9.33051	1.58421
Il6ra	0.665906	0.00240519	12.0162	12.0247	15.1834	15.2526	26.7778	1.58656
Ihh	0.669718	0.0242163	1.23559	1.49533	1.73068	1.88578	2.8999	1.59076
Lbp	0.67098	0.00240519	30.6607	31.6777	42.9516	52.8874	53.0396	1.59215
Abhd2	0.675287	0.00240519	8.9654	9.35706	10.5899	14.0967	19.2025	1.59691
Ly6e	0.677358	0.00240519	113.719	115.28	139.497	187.126	222.702	1.59921
Hsph1	0.678269	0.00240519	7.93512	8.28146	12.1925	12.3333	14.3993	1.60022
Ddx60	0.678699	0.00613088	1.3565	1.35711	1.96398	2.03206	2.51946	1.6007
Ppl	0.68752	0.00240519	2.01237	2.04224	2.86992	2.95105	3.97404	1.61051
Ugt2b37	0.688226	0.0109391	1.6457	5.32922	1.74545	6.16922	8.94337	1.6113
Ctss	0.691338	0.00240519	27.9954	29.4706	40.3728	45.5554	53.2645	1.61478
Lilrb4	0.692078	0.0242163	1.96109	2.60437	3.11078	3.50639	4.44684	1.61561
Wfdc17	0.694052	0.00434271	21.6686	24.9043	31.3554	36.401	45.2634	1.61782
Tlr7	0.694456	0.034179	0.694837	0.858013	1.19966	1.25542	1.31433	1.61827
Neat1	0.695068	0.00240519	54.4052	60.9916	113.023	72.5283	94.6825	1.61896
Cd163	0.701583	0.00240519	5.52661	5.66468	11.1153	7.70552	8.47957	1.62629
Steap4	0.702369	0.00240519	33.7021	38.238	45.5991	60.2745	69.7151	1.62717
Emilin2	0.704201	0.0254093	0.553121	0.765477	0.797284	1.12772	1.29746	1.62924
Slfn2	0.709429	0.0122962	2.13309	2.61266	3.43748	3.99337	4.20922	1.63516
Cd53	0.709855	0.00240519	2.81606	3.41716	3.9354	5.50088	5.85666	1.63564
Naip6	0.710793	0.0282416	0.392531	0.495936	0.627757	0.748768	0.804709	1.6367
Tmem176b	0.712218	0.00240519	127.477	130.344	198.051	214.382	221.159	1.63832
Mafb	0.71381	0.00240519	31.9728	36.7106	41.9352	51.1704	75.869	1.64013
Pfkfb1	0.71497	0.00240519	6.92066	7.04021	15.5533	9.28658	9.53419	1.64145
Il2rg	0.71595	0.0210961	2.04758	2.11606	2.46204	3.32887	4.46765	1.64256
Rslcan18	0.719925	0.0163277	1.93432	1.95406	2.3739	2.8358	4.39709	1.6471
Ctsc	0.723895	0.00240519	35.2271	36.3148	57.0325	59.6662	60.5431	1.65164
Sult1a1	0.729918	0.00240519	60.6936	85.0941	107.732	155.7	99.2615	1.65854
Slc46a3	0.731284	0.00240519	25.2341	30.22	43.2624	43.8236	51.0045	1.66012
Mup16	0.732542	0.009475	1623.71	700.145	1081.79	1332.35	3377.72	1.66156
Per1	0.733065	0.00240519	5.98704	8.04013	10.0487	16.0085	8.91606	1.66217
Ppargc1a	0.735697	0.00434271	1.21832	1.82785	1.75856	2.12151	3.72867	1.6652
Siglece	0.73652	0.00434271	2.38146	2.5252	3.18823	3.43339	5.64123	1.66615
Ildr2	0.742587	0.00240519	3.69313	4.79381	6.02578	6.55922	8.7152	1.67317
Itih3	0.747614	0.00240519	258.419	269.872	383.572	400.516	546.426	1.67901
Baz2b	0.756321	0.00240519	1.40957	1.74147	2.45377	2.5694	2.96082	1.68918
Rasal2	0.757632	0.00240519	2.38664	2.91783	2.71312	4.55962	6.17975	1.69071
Btg3	0.758101	0.00240519	3.00477	3.65083	4.7701	5.99508	6.11936	1.69126
Snx10	0.758727	0.00240519	10.6277	12.6142	16.3085	19.1425	23.5368	1.692
C3ar1	0.762252	0.00786604	0.858722	1.17945	1.34673	1.85879	1.97999	1.69614
Gbp10	0.766855	0.00240519	2.32393	3.05459	1.7458	4.8305	7.1515	1.70156
Malat1	0.769646	0.00240519	129.986	136.045	151.191	226.648	302.474	1.70485
Slc43a1	0.769818	0.00240519	2.16587	2.36606	3.70977	3.85424	4.02677	1.70505
Kcnk5	0.770584	0.00240519	15.5093	16.5107	23.6722	26.9055	31.3596	1.70596
Tlr4	0.771834	0.0210961	0.764598	0.805173	1.28008	1.28144	1.45891	1.70744
Hhip	0.779447	0.00240519	0.428378	0.604918	0.672254	0.840914	1.14727	1.71647
Emr4	0.780237	0.00240519	2.73601	3.3865	4.3114	4.64504	6.81587	1.71741
Ccr5	0.780766	0.00240519	2.50047	2.52906	3.48544	4.60899	4.867	1.71804
Slc3a1	0.782543	0.00613088	18.6722	19.8375	27.6561	34.7732	36.9349	1.72016
Ctla2b	0.786262	0.0163277	2.10233	3.03694	3.59814	4.6326	5.06403	1.7246
Chic1	0.79049	0.00240519	0.729652	0.898567	0.837922	1.5703	1.81618	1.72966
Fcgr4	0.790681	0.00240519	4.44548	4.80962	7.19135	8.17665	8.64745	1.72989
Dok2	0.792195	0.035231	0.884234	1.24159	1.64176	1.6495	2.2307	1.73171
Mpeg1	0.79984	0.00240519	21.7778	22.5065	32.0586	41.0249	42.5588	1.74091
Tmem176a	0.806983	0.00240519	118.593	122.314	203.695	207.533	220.991	1.74955
Slc35d2	0.8077	0.00240519	16.7967	21.4962	29.3101	30.5976	40.6353	1.75042
Serpina3n	0.813987	0.00240519	129.335	143.932	214.534	252.395	253.703	1.75806
B3galt1	0.819178	0.00240519	7.00177	8.21651	14.2619	16.017	9.99779	1.7644
Arhgef26	0.820644	0.00240519	11.2723	7.62733	12.5965	17.2235	20.2506	1.76619
Cyb561	0.820704	0.00240519	3.77268	4.02392	6.03594	7.2966	7.32378	1.76627
Tmc7	0.830779	0.00240519	1.01827	1.02288	1.00991	1.89614	2.53967	1.77865
Chrm3	0.832736	0.00240519	0.918539	1.20151	1.39315	2.07349	2.19727	1.78106
Dock11	0.837634	0.0242163	0.219909	0.313808	0.417273	0.444717	0.568733	1.78712
Cyp2c68	0.837739	0.00240519	52.3876	53.6129	100.362	84.1626	99.6494	1.78725
Nrep	0.838834	0.00240519	10.9731	7.63471	18.4589	22.9989	8.4652	1.7886
Kbtbd8	0.839598	0.0232688	0.421666	0.490313	0.609299	0.761337	1.07741	1.78955
Tmprss2	0.84164	0.00240519	0.86662	1.00838	1.27861	1.8328	1.92882	1.79209
Nnmt	0.84468	0.00240519	62.3134	63.3726	106.151	108.154	124.268	1.79587
Brca1	0.845153	0.0411255	0.187751	0.238049	0.237418	0.288094	0.621885	1.79646
Sema3d	0.846925	0.00434271	0.42432	0.461561	0.685737	0.838615	0.86575	1.79866
Tfrc	0.85106	0.00240519	3.94516	5.27477	6.82085	8.18099	9.9449	1.80383
Srrm4	0.853659	0.00240519	0.490432	0.491888	0.760393	0.92691	0.97539	1.80708
Gpcpd1	0.859238	0.00240519	58.3516	61.7325	104.968	122.76	99.0349	1.81408
Rhbg	0.862302	0.00240519	5.01624	5.07137	12.0777	5.85533	9.57491	1.81794
Cdkn1a	0.867803	0.0482766	0.537083	0.731864	0.759058	1.26788	1.44659	1.82488
Abcb1a	0.875323	0.00613088	0.399486	0.742857	0.90854	1.05203	1.18273	1.83442
Grem2	0.878034	0.00240519	5.31911	5.55864	10.6118	11.9076	7.46835	1.83787
Pgm5	0.879563	0.00240519	0.321149	0.371153	0.444588	0.59001	0.875965	1.83982
Dct	0.883315	0.00240519	1.12707	1.41699	1.10195	2.47222	3.46503	1.84461
Tlr2	0.888129	0.00613088	1.1469	1.35634	1.21722	2.39351	3.33865	1.85077
Col5a2	0.888204	0.00240519	0.442775	0.593234	0.854876	0.936028	1.08537	1.85087
Gbp2b	0.890787	0.00240519	1.73736	1.88445	1.78053	3.75915	4.53359	1.85419
Mycn	0.913134	0.0272484	0.431505	0.505211	0.622908	0.790432	1.2326	1.88313
Il1rn	0.915566	0.0175481	0.517395	1.0284	0.834157	1.70906	1.83056	1.88631
Rassf2	0.917653	0.00434271	0.403956	0.507241	0.739526	0.902977	0.939429	1.88904
Nlrp12	0.921445	0.00240519	3.56573	4.93247	10.3592	6.49334	7.29103	1.89401
Gm1966	0.921856	0.00240519	0.651497	0.714538	1.02587	1.2641	1.59207	1.89455
Hpx	0.922235	0.034179	2513.44	2718.68	4679.81	4860.85	5332.01	1.89505
Fam81a	0.927319	0.00240519	1.10211	1.23977	1.62966	2.09297	2.95783	1.90174
Fam65a	0.934202	0.00240519	4.90003	5.25997	18.2004	5.17648	5.74418	1.91083
Eif4e3	0.938968	0.00240519	2.91046	3.00185	2.7568	6.63219	7.61325	1.91716
Acmsd	0.945328	0.00240519	5.7212	7.41868	14.1788	14.7429	9.03207	1.92563
D7Ertd143e	0.945674	0.00240519	0.941846	0.975046	1.22323	1.616	2.69892	1.92609
Gm10509	0.951128	0.0163277	0.740884	0.844558	1.12628	1.26963	2.20199	1.93338
Usp2	0.953705	0.00240519	11.4199	13.705	16.8992	22.0285	34.0668	1.93684
Slc37a1	0.958035	0.00240519	1.38174	1.44171	2.67367	2.69893	2.85494	1.94266
Orm1	0.962537	0.00240519	738.895	741.803	1127.58	1476.78	1723.87	1.94873
Ms4a6b	0.973803	0.0272484	0.675702	0.758335	1.10177	1.47062	1.65231	1.96401
Cers6	0.974613	0.00240519	1.15854	1.86069	2.38765	2.49272	4.01933	1.96511
Prg4	0.977248	0.0418494	12.4496	9.82317	20.4032	21.3277	24.0419	1.96871
Fpr1	0.980074	0.00434271	2.45681	2.4848	3.31413	4.67877	6.62858	1.97257
Hp	0.983896	0.00240519	1350.24	1766.46	2807.34	2974.22	3464.75	1.9778
Slc18a2	0.985419	0.0137818	0.370213	0.449105	0.641779	0.722937	1.06852	1.97989
Tes	0.987746	0.00434271	1.01522	1.10861	1.51234	1.96727	2.83802	1.98308
Lars2	0.987805	0.0122962	449.028	508.775	1377.39	652.294	819.54	1.98317
Sult1d1	0.994968	0.00240519	28.7464	40.9358	57.5356	68.2385	82.5447	1.99304
Cd300e	1.00284	0.00240519	1.12604	1.37863	2.16353	2.28213	3.08318	2.00394
Clec4a2	1.00849	0.0210961	0.534317	0.544028	0.924707	1.10139	1.22804	2.0118
Cyp4a10	1.01784	0.00240519	26.1167	34.0813	40.4668	44.169	98.2055	2.02489
Slc10a2	1.02627	0.00240519	2.06578	3.78155	4.75464	5.79626	7.31344	2.03675
Tgtp1	1.02818	0.00240519	0.958639	1.09172	0.623897	1.62687	4.02166	2.03945
Agpat9	1.03531	0.00240519	0.778708	0.843849	0.939753	1.72041	2.32813	2.04955
Pla2g7	1.03575	0.00240519	1.73186	1.91757	3.0453	4.02521	4.15246	2.05018
Klra2	1.03864	0.00434271	1.10225	1.38366	2.0624	2.46962	3.12814	2.05429
Cyp7a1	1.04696	0.00240519	22.4889	26.8902	29.5321	48.9893	74.5169	2.06617
Tpmt	1.04956	0.00240519	19.3574	24.2863	38.3458	40.5058	56.6557	2.0699
Smpd3	1.05979	0.00240519	0.775048	0.90058	1.30482	1.94527	1.98949	2.08463
Alpk1	1.06464	0.00240519	0.630403	0.724748	1.34745	1.39	1.51428	2.09165
Il1r1	1.07038	0.00240519	10.2862	10.9781	19.2187	23.4185	24.3452	2.09999
Saa3	1.08777	0.00240519	5.9953	7.12686	12.2865	12.9111	16.6381	2.12545
Apcs	1.10968	0.00240519	43.4108	49.9943	100.107	109.157	93.0849	2.15798
Ddit4	1.1358	0.00240519	1.7902	2.1778	3.43741	4.66952	4.97197	2.1974
Ccl6	1.14251	0.00240519	4.21141	4.55154	10.5664	9.01744	9.43453	2.20765
Ccrn4l	1.16146	0.00240519	8.50016	9.80062	16.5213	20.0148	24.8676	2.23684
Osgin2	1.17387	0.00240519	0.517794	0.564133	0.647695	1.28339	1.73042	2.25616
Moxd1	1.17593	0.00240519	19.7009	25.7317	10.8648	59.1473	83.9626	2.25938
Scara5	1.17961	0.00240519	1.37016	3.91813	4.33826	6.59827	7.03168	2.26516
Slc15a2	1.1808	0.00240519	0.349052	0.468787	0.759536	0.769149	1.2524	2.26702
Tsku	1.18322	0.00240519	32.6474	45.9018	108.946	59.7223	98.89	2.27083
Fkbp5	1.19691	0.00240519	4.31815	7.39978	23.1218	8.47303	8.69976	2.29248
Cyp39a1	1.199	0.00240519	4.26002	5.68024	10.0179	17.4833	6.73012	2.2958
Ciart	1.20112	0.00240519	6.01592	6.86997	11.4819	12.5767	20.3818	2.29918
Gem	1.20602	0.00240519	0.584611	0.590031	1.29661	1.3455	1.42274	2.307
Dancr	1.22613	0.00613088	1.25859	1.42135	1.8551	2.09102	5.458	2.33939
Il2rb	1.24833	0.00240519	0.529735	0.706488	1.20377	1.5822	1.6193	2.37566
Cyp4a31	1.26843	0.00240519	1.37519	1.60036	2.37782	3.93539	4.43889	2.40899
Slc13a5	1.30556	0.00240519	0.587003	0.599884	1.07656	1.15215	2.17192	2.4718
Tsc22d3	1.30868	0.00240519	28.0269	33.7544	106.352	59.7686	63.4411	2.47715
Ifi205	1.31524	0.0418494	0.244756	0.327543	0.641591	0.724771	0.769829	2.48844
Alas1	1.3223	0.00240519	149.906	94.6892	223.159	325.856	368.456	2.50064
Nhlrc1	1.33477	0.00240519	0.411632	0.500111	0.704374	1.34269	1.40254	2.52235
Eda2r	1.39963	0.0109391	0.148074	0.235354	0.190246	0.346206	0.980972	2.63834
Ms4a8a	1.41848	0.0150485	0.4126	0.48994	1.12193	1.23236	1.26451	2.67304
Lpin1	1.42802	0.00240519	18.2173	19.9768	31.6657	37.7314	84.7607	2.69077
Pfkfb3	1.43004	0.00240519	5.08366	5.52193	13.3349	14.6153	14.9156	2.69454
Cyp2c69	1.43514	0.00240519	0.714175	0.840585	1.0498	2.03362	3.2229	2.70408
Gm1987	1.43747	0.009475	0.451035	0.738596	1.60025	1.61427	1.61856	2.70845
Derl3	1.43968	0.00240519	2.3307	3.0659	13.108	3.36943	5.48091	2.71261
S100a8	1.49341	0.0411255	1.02848	1.90867	3.06408	3.98325	5.35712	2.81554
Cage1	1.50137	0.00434271	0.157907	0.267364	0.549221	0.555516	0.70125	2.83111
Crybb3	1.5256	0.0262868	0.38031	0.579076	0.584318	1.58857	1.97032	2.87906
Xlr3a	1.53183	0.00240519	0.614799	0.831763	0.64784	1.33066	4.29564	2.89152
Armcx4	1.54121	0.00240519	0.254697	0.305372	0.674482	0.804696	0.965847	2.91038
Slc16a5	1.5507	0.00240519	0.515538	0.584927	1.05304	1.2489	2.53394	2.92959
Mmrn1	1.58191	0.00240519	0.0621395	0.160718	0.249817	0.36941	0.381511	2.99366
Marco	1.60851	0.00240519	2.31742	2.78688	16.2514	2.53133	4.56458	3.04937
Samsn1	1.66989	0.0449146	0.108925	0.190544	0.422641	0.476872	0.529813	3.1819
S100a9	1.67044	0.00434271	0.850181	1.30052	2.686	3.54396	4.03891	3.18312
AA986860	1.68702	0.00240519	0.384849	0.410232	0.902584	0.911753	2.02578	3.21991
Gvin1	1.74949	0.00240519	0.0820265	0.113304	0.151003	0.317945	0.516223	3.3624
Zbtb16	1.76471	0.00240519	1.4071	1.7297	2.60229	3.93195	9.45424	3.39806
Cyp2c40	1.76881	0.00240519	1.6466	2.56584	11.2199	3.63792	6.67443	3.40773
Fgl1	1.7756	0.00240519	118.148	169.355	430.921	503.995	541.617	3.4238
Cxcl13	1.79656	0.00240519	1.0243	1.2034	2.10877	3.43185	6.06768	3.47391
Cyp4a14	1.81654	0.00240519	3.70932	5.39314	32.7699	7.42196	7.90138	3.52235
Mfsd2a	1.83732	0.00240519	3.55737	5.71549	34.306	7.1704	8.22782	3.57346
Eif4ebp3	1.86592	0.00240519	11.4821	13.4584	39.2773	39.6435	57.4415	3.645
LOC100048884	1.89873	0.00240519	273.603	278.831	1301.19	1420.65	368.067	3.72885
Acnat2	1.97683	0.00240519	1.49672	3.05778	12.2668	5.66939	8.95541	3.93627
Cyp17a1	2.10056	0.00240519	0.931242	2.07823	3.62546	6.6702	9.0647	4.28876
9030619P08Rik	2.23153	0.00240519	2.45735	2.97007	12.4081	18.5262	7.29905	4.69632
Mt1	2.24517	0.00240519	41.8154	44.0893	177.965	386.201	46.7355	4.74093
Wif1	2.53028	0.0302165	0.0540476	0.0886645	0.253163	0.298085	0.685391	5.77684
Il13ra2	2.57852	0.0272484	0.111893	0.12673	0.48645	0.822635	0.828953	5.97327
Orm3	2.61565	0.00240519	3.28947	3.39478	17.4204	18.1324	25.8986	6.12899
Tff3	2.66084	0.00240519	3.78974	3.83585	11.484	17.4363	43.416	6.32401
Saa1	3.11032	0.00240519	188.467	75.227	1014.36	1163.93	1237.48	8.63574
Gm3893	3.19669	0.00240519	0.124804	0.19033	0.112935	0.988791	3.23223	9.16853
Cxcl14	3.23858	0.00240519	0.904396	1.16125	17.0836	5.13408	7.02785	9.43865
Saa2	3.47997	0.00240519	24.9034	70.2868	430.678	579.709	582.774	11.1577
Mt2	3.56004	0.00240519	8.72741	9.29424	17.3315	222.379	79.1227	11.7945
Lcn2	3.93477	0.00240519	4.11681	4.76325	45.8013	70.0186	87.8794	15.2927
Orm2	4.07116	0.00240519	14.8335	19.3384	180.571	307.251	373.768	16.809
Nipal1	4.30869	0.00786604	0.0291519	0.0683733	0.337021	0.643358	1.91865	19.8173
