# Supplementary material for: A targetable LIFR−NF-κB−LCN2 axis controls liver tumorigenesis and vulnerability to ferroptosis
Source: Nat Commun. 2021 Dec 17;12:7333. doi: 10.1038/s41467-021-27452-9 (PMC8683481; doi:10.1038/s41467-021-27452-9)
Supplement: Supplementary file 5 — Source Data [file 41467_2021_27452_MOESM5_ESM.xlsx]

## Sheet: Fig 1a and 1b
	Fig. 1a and 1b
	Normal	Cancer
	18.149	12.8417
	17.9418	15.582
	17.6208	15.782
	17.5135	12.7119
	17.3433	16.8943
	18.2879	18.3385
	18.3082	13.8454
	17.0434	12.4854
	18.198	17.3323
	17.8582	14.9321
	17.749	13.4785
	17.7279	14.1057
	17.0569	15.4795
	17.8474	14.562
	17.4985	12.818
	17.9473	13.968
	18.1957	13.7757
	18.505	16.3519
	17.7098	14.5953
	18.2585	14.8296
	17.8309	13.9986
	18.0377	15.734
	18.3484	14.7535
	17.8604	15.0989
	17.4748	13.4768
	17.604	14.4649
	17.9352	15.6399
	18.2599	10.1398
	18.6018	14.0456
	17.2249	13.4638
	17.439	14.0127
	17.6562	14.2052
	17.1923	13.7064
	17.0855	13.5068
	17.0976	16.4363
	18.1991	11.5292
	18.9793	14.2364
	16.4411	13.4908
	16.0624	15.8389
	16.7655	14.1318
	17.6592	14.191
	17.2363	15.7613
	17.4405	14.4116
	17.3156	14.0815
	18.3275	14.9007
	17.6124	11.6238
	16.8941	13.0331
	18.0631	13.5717
	16.668	13.6968
	17.944	15.6848
		12.2225
		12.5211
		14.2054
		13.6578
		13.4989
		14.5521
		16.0073
		14.7773
		15.5643
		14.2189
		13.2385
		15.3999
		14.0736
		12.3717
		14.1984
		15.6551
		14.55
		14.5745
		12.5607
		14.1343
		14.112
		14.3105
		16.3631
		14.4453
		12.8043
		11.1073
		14.4562
		17.4056
		17.3404
		14.1303
		14.8032
		14.4058
		14.937
		14.5369
		16.0426
		15.6377
		11.7606
		12.8576
		14.4499
		15.675
		13.9839
		14.3862
		12.6149
		11.6262
		16.1448
		14.7966
		13.1415
		14.5167
		13.0339
		14.831
		15.7652
		11.8805
		16.1515
		14.3695
		16.8854
		13.9097
		15.0831
		14.9708
		13.9853
		12.3701
		12.7562
		13.1936
		11.5058
		15.7724
		13.0916
		16.6219
		12.9825
		14.8723
		16.1598
		10.7871
		14.7754
		12.4624
		14.7096
		15.323
		16.0861
		15.566
		14.8871
		15.9589
		16.3222
		15.5369
		14.1915
		12.1824
		12.6845
		12.7843
		14.802
		16.4022
		16.8202
		13.5198
		15.8507
		14.6547
		14.3729
		15.727
		12.8493
		14.6254
		16.766
		11.8391
		13.558
		15.9975
		15.107
		13.7792
		17.3856
		16.5911
		12.9377
		12.9156
		15.67
		13.1186
		13.6582
		13.4741
		11.4503
		16.1509
		13.3904
		15.0485
		13.1697
		11.9848
		11.1391
		11.7384
		14.9239
		12.8215
		12.4877
		12.6968
		15.2341
		14.9795
		13.4077
		10.7544
		10.6744
		13.5075
		15.7707
		12.8378
		13.8703
		10.1844
		11.5761
		15.6186
		15.14
		12.9148
		15.4083
		13.1907
		12.45
		13.1862
		10.8616
		16.646
		14.4453
		15.4796
		13.6375
		12.9425
		12.3758
		15.4749
		13.8228
		16.2765
		11.014
		8.50169
		13.6491
		15.1919
		13.6887
		14.0978
		11.1167
		13.1919
		12.1743
		13.452
		14.5934
		12.6278
		15.0637
		12.3579
		12.0704
		15.4935
		13.7754
		14.3234
		12.1868
		16.1395
		14.6729
		14.2181
		14.7286
		10.522
		15.5803
		13.8364
		10.6293
		13.145
		9.58398
		12.7234
		15.2516
		15.3503
		10.5951
		15.6534
		15.8899
		14.5114
		15.1218
		13.1994
		12.5673
		15.2525
		15.7964
		14.1462
		14.6957
		15.1963
		16.0112
		14.7162
		14.6644
		14.4487
		12.2968
		16.5447
		16.5753
		17.5293
		13.5174
		11.2746
		15.4258
		13.2398
		14.978
		15.6798
		15.0796
		16.5701
		14.9589
		13.6045
		15.7526
		12.9802
		16.0674
		14.7888
		13.7223
		13.4086
		14.0777
		17.2192
		15.0711
		12.2548
		11.2551
		11.236
		14.4848
		14.3223
		13.8731
		15.437
		16.011
		14.7666
		14.2454
		14.8694
		14.8446
		13.4308
		13.4029
		11.0047
		11.0486
		16.545
		14.8724
		14.1899
		14.8106
		11.0022
		14.542
		12.6933
		13.5803
		15.6181
		14.7955
		14.6266
		12.2269
		13.0798
		13.2873
		13.5129
		11.4585
		15.6632
		16.6294
		14.4739
		14.0883
		12.8852
		14.7294
		16.3895
		17.2808
		14.2308
		14.8964
		13.6191
		14.5434
		13.6214
		13.9257
		13.9066
		15.3714
		14.1835
		13.8879
		13.1878
		14.0603
		12.0546
		14.2086
		14.8795
		13.8766
		15.4453
		15.3577
		16.0043
		14.4444
		13.3023
		14.589
		12.3339
		9.6321
		16.26
		13.726
		11.7857
		12.4039
		11.0517
		10.6349
		12.5141
		14.931
		15.0282
		14.7123
		14.1688
		15.4755
		14.662
		13.9033
		14.7836
		16.4322
		18.2353
		13.6961
		13.8688
		13.258
		13.9384
		19.2719
		14.3402
		14.7369
		15.0521
		15.0281
		16.1522
		12.8161
		14.8297
		15.0916
		15.9731
		13.2187
		15.7364
		15.3799
		17.1411
		13.911
		14.0245
		14.7039
		14.4501
		14.3895
		15.9206

## Sheet: Fig 1c
-5.72		Fig. 1c
-5.46
-4.91
-4.63
-4.51
-4.31
-4.06
-3.57
-3.49
-3.4
-3.24
-2.93
-2.73
-2.67
-2.65
-2.47
-2.31
-2.17
-2.07
-1.83
-1.78
-1.76
-1.68
-1.49
-1.34
-0.97
-0.72
-0.67
0.11
0.5
0.84
1.44
1.49
2.02
2.19
3.18
3.93

## Sheet: Fig 1e
Lifrfl/fl			Lifrfl/fl, Crealb/alb			Lifrfl/fl			Lifrfl/fl, Crealb/alb			Lifrfl/fl			Lifrfl/fl, Crealb/alb
1.04395	1.09697	0.859078	0.0782286	0.0723716	0.0724592	1.09954	1.07381	0.826645	0.0775314	0.0711755	0.0633477	1.09954	1.07381	0.826645	0.0972529	0.0922812	0.0706254
Fig. 1e

## Sheet: Fig 1i
Months	Lifrfl/fl (n=14)	Lifrfl/fl, Crealb/alb (n=8)		Fig. 1i
19	1
14	1
17	1
18	1
14	1
14	1
19	1
17	1
19	1
18	1
15	1
19	1
19	1
23	1
15		1
7		1
9		1
17		1
15		1
17		1
5		1
12		1

## Sheet: Fig 1l
Fig. 1l	Lifrfl/fl							Lifrfl/flCreAlb/Alb
	1.88	3.41	2.4	1.67	1.52	1.78	0.98	3.97	2.86	2.67	5.91	6.75	4.44	2.92

## Sheet: Fig 1m
Fig. 1m	Lifrf/f							Lifrf/f, CreAlb/Alb
	6.66667	12.8195	8.13559	8.18628	8.35165	8.85572	3.93574	15.0951	11.0425	8.95973	18.4688	20.7055	17.3438	11.2741

## Sheet: Fig 1o
Fig. 1o	Lifrfl/fl							Lifrfl/fl,ERT2Cre
>2mm	0	1	0	0	1	0	0	2	2	5	3	0	1	1
<2mm	8	3	6	1	21	0	3	127	52	68	83	41	35	57

## Sheet: Fig 1p
Fig. 1p
	Lifrfl/fl						Lifrfl/fl;Cre-ERT2
	1.33	1.05	1.3	1.22	1.5	1.17	2.15	2.47	2	1.65	4.59	1.77

## Sheet: Fig 1q
Fig. 1q
	Lifrfl/fl						Lifrfl/fl;Cre-ERT2
	6.42512	5.27638	6.70103	6.25	5.54502	6.42105	8.81147	11.0268	8.04878	20.8636	8.76238	9.85222

## Sheet: Fig 2b
Fig. 2b	Control			Lifr KO
Vehicle	2.94	1.42	1.23	4.23	2.33	2.73
-Cystine	20.6	14.3	23.1	3.03	3.45	3.43
Erastin	15.3	19.4	22.5	2.67	2.31	3.43
RSL3	12.4	12.8	13.2	2.39	2.52	2.78

[truncated: 63 more sheets: Fig 2c, Fig 2d, Fig 2e, Fig 2g, Fig 2h, Fig 2i, Fig 2k, Fig 3c, Fig 3d, Fig 3e, Fig 3k, Fig 3l, Fig 3n, Fig 3q, Fig 4f, Fig 4g, Fig 4h, Fig 4j, Fig 4k, Fig 4l …]
